# Supplementary material for: Stability Studies of Antipseudomonal Beta Lactam Agents for Outpatient Therapy
Source: Pharmaceutics. 2023 Nov 30;15(12):2705. doi: 10.3390/pharmaceutics15122705 (PMC10747133; doi:10.3390/pharmaceutics15122705)
Supplement: Supplementary file 1 [file pharmaceutics-15-02705-s001.zip]

Archive with 1 entries (1 files):
- pharmaceutics-2728478-supplementary.pdf
